# Supplementary material for: R–R–T (resistance–resilience–transformation) typology reveals differential conservation approaches across ecosystems and time
Source: Commun Biol. 2021 Jan 14;4:39. doi: 10.1038/s42003-020-01556-2 (PMC7809055; doi:10.1038/s42003-020-01556-2)
Supplement: Supplementary file 5 — Supplementary Data 1 [file 42003_2020_1556_MOESM5_ESM.xlsx]

## Sheet: Supplementary Data 1
Supplementary Data 1. Short descriptions of CAF projects and R-R-T scores. The descriptions were crafted, on an annual basis, from full proposals by WCS staff to provide a brief abstract of the projects for the general public. They are not always fully representative of the full scope of the CAF projects. R-R-T (Resistance-Resilience-Transformation) typology reveals differential conservation appr…
Year Funded	Grant partner	State	Ecosystem(s)	Title	Project Description	R-R-T score
2011	Grand Canyon Trust	Utah	- Inland aquatic	Restoring beaver in Southern Utah: Keystone engineer for climate change adaptation	Beavers can radically alter streams and valley bottom ecosystems through their dam building activities. The water storage ponds created by beavers generate a diversity of habitats and replenish aquifers, making this species a critical ally in helping natural communities adapt to predicted increases in temperature, drought severity and extreme precipitation events in an era of climate change. This…	3
2011	Mauna Kea Watershed Alliance	Hawaii	- Forests	Kankaleonui bird corridor	Hawaii’s mid-elevation forests, where most of its native bird species are found, have been warming at a faster rate than regional projections. The birds will need to move upslope to cooler areas to escape from mosquitoes that transmit avian malaria. This project aims to restore 525 acres of forested habitat in the Kanakaleonui Bird Corridor and surrounding lands to provide forest birds a continuo…	4
2011	Scenic Hudson	New York	- Coastal aquatic - Urban/suburban	Estuarine adaptation: protecting and prioritizing freshwater tidal wetland migrations along the Hudson River	Sea level rise presents the most immediate climate change impact to the Hudson River Estuary ecosystem. This project will execute private land acquisition strategies, creating new protected areas around key tidal habitats and facilitating upslope migration and adaptation to expected sea level rise. Approximately 419 acres of privately owned tidal wetlands and intact upland floodplains will be tra…	4
2011	The Nature Conservancy - Colorado	Colorado	- Grasslands & savanna - Inland aquatic	Enhancing ecosystem resilience of wetland/riparian habitats to increase the adaptive capacity of Gunnison sage-grouse in the Gunnison Basin	This project will restore and enhance 500-800 acres of priority brood-rearing habitat for Gunnison sage grouse using techniques that can be readily replicated in other locations. Wetland and riparian areas in three sagebrush shrubland locations will be enhanced to increase adaptive capacity of this imperiled species and other wildlife in the Gunnison Basin. The results of this work will be shared…	3
2011	The Nature Conservancy - Virginia	Virginia	- Coastal aquatic - Urban/suburban	Implementing climate change adaptation strategies on Virginia's eastern shore	Climate change adaptation strategies will be demonstrated on Virginia’s Eastern Shore to inform the expansion and restoration of the Chincoteague National Wildlife Refuge. Projects will restore a functional oyster reef, improve 300 linear feet of living shoreline, create 7,000 square feet of tidal salt marsh and enhance more than an acre of existing, emergent wetlands. Once demonstrated, these ty…	3
2011	Trout Unlimited - Utah	Utah	- Inland aquatic	Upper bear river reconnect and flow restoration project	Many native fish and other aquatic and riparian species of the interior West are well-equipped to survive extremes of temperature and precipitation, but they need intact, connected habitats to do so. This project will restore over seven miles of braided river and riparian habitat, reconnecting the East Fork of the Bear River in Utah to its main stem.	1
2012	Conserve Wildlife Foundation	New Jersey	- Inland aquatic - Urban/suburban	Constructing upland vernal pool habitat to manage for sea level rise in Cape May, NJ	Vernal pools are isolated, ephemeral wetlands that provide critical habitat for a wide range of species. Climate change induced sea-level rise is projected to inundate significant portions of these ecosystems. To mitigate these risks, this project will create a complex of vernal pools on the Cape May Peninsula to increase connectivity of these habitats, while fostering migration of species toward…	4
2012	Greater Yellowstone Coalition	Montana	- Inland aquatic	Linking Aquatic and Terrestrial Climate Adaptation in the Madison Watershed	Regional climate modeling suggests the Madison River watershed in Southwest Montana is likely to experience a significant temperature increase, impacting both aquatic and terrestrial species. To prepare for these changes, this project will restore the headwater reaches of tributaries identified as future coldwater refuges. These same tributaries are cited to become critical connectivity corridors…	4
2012	National Wildlife Federation	Virginia	- Coastal aquatic	Climate-Smart Coastal Impoundments – Replacing Projected Lost Functions and Values	The Mid-Atlantic region is facing sea-level rise at three to four times the rate of the global average. Coastal impoundments, which provide fresh and brackish water habitat for multiple species, are at significant risk of being destroyed, threatening species that depend on this habitat. In response, this project will create coastal impoundment habitat inland and upland of an existing threatened i…	4
2012	National Wildlife Refuge Association	Florida	- Grasslands & savanna - Inland aquatic	Habitat Connectivity and Resilience in Florida's Northern Everglades	The Florida Everglades has been named a globally significant biodiversity hotspot and provides water to 8.3 million people, making conservation and restoration of this area essential. This project will apply climate adaptation models to more than 50,000 acres of new conservation lands, negotiating easements and acquisitions, using climate science to define future habitat management and restoratio…	2
2012	Pacific Forest Trust	California	- Forests - Grasslands & savanna - Inland aquatic	Creating a Connected Conservation Network for Climate Adaptation Across California's Klamath-Cascade	The Klamath-Cascade Region of California provides an array of habitats for diverse ecological communities with forest diversity alone providing 30 conifer species, a global maximum. In addition, the watersheds in this region are the source of drinking water for 25 million Californians. Using conservation easements to create new, strategically located protected areas on private commercial forestla…	3
2012	Sky Island Alliance	Arizona	- Desert - Inland aquatic	Enhancing Adaptive Capacity of Wildlife in the Sky Island Region Through Restoration of Critical Springs	Regional natural springs in arid ecosystems occupy a small fraction of the landscape and yet support high levels of productive biodiversity, providing much needed refugia for migratory birds, reptiles and amphibians. This project will restore ecological function to nine high-priority springs through removal or rebuilding of spring box structures, rehabilitation of native vegetation by hand-planti…	1
2012	The Conservation Fund	Maryland	- Coastal aquatic	Blackwater Climate Adaptation Project	Blackwater National Wildlife Refuge is one of the largest protected marsh complexes in the Northeastern U.S. With 30,000 acres of tidal marsh, it is a vital part of the Chesapeake Bay’s wildlife network. Sea level rise and marsh erosion brought about through climate change are drowning these marshes, threatening this vast, critical habitat. By planting 50 acres of switchgrass to stabilize the soi…	4
2012	The Nature Conservancy - Minnesota	Minnesota	- Forests	Back To The Future - Adaptation Forestry in Minnesota's Northwoods	Forests of the upper Midwest are expected to experience warmer and drier conditions in the future, threatening the survival of existing native tree species. This project will restore 2,000 acres of recently harvested forestland using a combination of native tree species that are likely to persist under future climatic conditions.Pioneering in taking a first step in helping northern forests transi…	5
2012	The Nature Conservancy - Oregon	Oregon	- Coastal aquatic	Restoring Resiliency of Tillamook Bay by Incorporating Climate Change into Tidal Wetland Restoration	Oregon estuaries contain highly productive habitats that have undergone dramatic and detrimental conversion to farmland, ports and coastal towns. Restoration actions have begun, but climate change impacts threaten to undermine these efforts. Using downscaled climate climate change data to inform site selection, this project will undertake restoration activities of the Kilchis River Preserve and t…	3
2012	The Nature Conservancy - Central Appalachians	West Virginia	- Forests	Connected Landscapes: Enhancing Adaptation and Resiliency in Red Spruce/Northern Hardwood Ecosystems	The red spruce-northern hardwood ecosystem of West Virginia is valuable habitat, so ensuring the ability of this habitat to withstand predict climatic changes, this project will increase the size, functionality and connectivity of red spruce forest stands through land acquisition, silvacultural manipulation, tree planting, and understory spruce release with timber stand management. Through these …	3
2012	Trust for Public Land	Maine	- Forests	Protecting and Strengthening Resiliency in the Mahooscus to High Peaks Landscape	The White Mountain to Moosehead Lake region of New England is the pivotal east-west connector between 12 million acres in the Adirondacks and Vermont and 14 million acres in Maine. Widely recognized as an enduring landscape providing critical refugia for multiple species, this project will use the latest climate science data to inform conservation easement terms and ecological reserve design on m…	2
2012	Trout Unlimited	Virginia	- Inland aquatic	Securing and Expanding Coldwater Refugia in the Potomac Highlands	Warming temperatures threaten a wide range of coldwater- dependent species. Freshwater habitats in five Virginia and West Virginia watersheds were prioritized for restoration based on their projected resilience to climate change, as well as their recognition as ecological hot spots for aquatic and terrestrial biodiversity. This project will restore impaired pool and cover habitat in coldwater str…	1
2013	American Rivers	California	- Grasslands & savanna - Inland aquatic	Headwater Meadow Restoration in the West: Adapting to Climate Change	The majority of California and western Nevada’s fresh water comes from the Sierra Nevada, falling in winter as snow that slowly melts in spring, delivering enormous amounts of clean water to both people and wildlife. Temperature increases due to climate change, however, are reducing the depth of this snowpack and accelerating snowmelt. In response, American Rivers will restore headwater meadows u…	3
2013	California Invasive Plants Foundation	California	- Grasslands & savanna - Inland aquatic	Strengthening resiliency in Sierra Nevada meadows	Using climate modeling integrated into CalWeedMapper, an online decision-support tool designed to guide landscape-level prioritization, the California Invasive Plant Council will target early invasions of exotic plant species with the highest potential for future spread and impact. Through extensive partnerships with the Forest Service, county Weed Management Areas, and local watershed groups, to…	1
2013	Grand Canyon Trust	Arizona	- Desert - Inland aquatic	Water as a foundation for climate resilience: Restoring ecosystem function to the springs of the Kane and Two Mile Ranches, Arizona, USA	Spring ecosystems are some of the most biodiverse in the American Southwest and provide the key water sources necessary for wildlifeto move between and among habitats in this semi-arid region of the country. Unfortunately, many spring ecosystems have become degraded due to their incorporation into livestock operations. In response, The Grand Canyon Trust will pilot three new approaches for restor…	1
2013	LAD Foundation	Missouri	- Forests - Grasslands & savanna	Enhancing the Adaptive Capacity of Ozark Woodland and Glade Ecosystems	The L-A-D Foundation will implement prescribed fire treatments for shortleaf pine woodlands on 300 acres to adaptively restore and maintain a community type that is projected to do well under predicted future climate conditions. Through initiation of prescribed fire treatments on a 1,600-acre expanse of igneous and dolomite glades and woodlands with high natural integrity, this project will enhan…	3
2013	San Diego Zoo Institute for Conservation Research	California	- Grasslands & savanna - Urban/suburban	Coastal sage scrub adaptation to climate-induced fire	Historically, land use change was the primary threat to coastal sage scrub habitat, reducing available habitat for wildlife, introducing invasive plant species and altering the fire regime. Climate change is predicted to intensify all of these problems with increased fire frequency favoring exotic, invasive plants species over natives. This may lead to coastal sage scrub being replaced by an exot…	4
2013	The Nature Conservancy - California	California	- Inland aquatic	Restoring the Upper Pajaro Corridor to Increase Regional Adaptive Capacity for Wide-ranging Mammals	Using innovative designs that benefit wide-ranging wildlife and prepare the Upper Pajaro River’s floodplain for the consequences of a rapidly changing climate, The Nature Conservancy of California will re-establish native riparian woodland and wetlands, restoring a critical corridor. This project will catalyze climate change awareness through the engagement of local communities in implementation.	4
2013	The Nature Conservancy - Indiana	Indiana	- Forests	Increasing ecological resilience in Southern Indiana Forests as adaptation for future Climate	Prolonged late summer drought-stress, when precipitation is expected to be at a minimum and temperatures at their highest, will likely have the greatest effect on mesic tree species, which are dominating dry forests in Indiana. Fire suppression has further increased the vulnerability of these forests to future climate regimes. This project aims to reduce the dominance of mesic trees within the fo…	4
2013	The Nature Conservancy - Adirondack Chapter	New York	- Inland aquatic	Building Climate Resilience in the Lake Champlain Basin: Restoring Freshwater Connectivity Through Infrastructure Redesign	Climate change is expected to impact aquatic ecosystem health due to extreme high flows and resulting scour in the Ausable River Watershed, making the incorporation of climate scenarios into streamflow projections and culvert design improvements imperative. This project will replace and redesign 8 culverts, opening at least 40 miles of currently disconnected habitat on Ausable River tributaries. …	3
2013	The Nature Conservancy - South Carolina	South Carolina	- Coastal aquatic - Urban/suburban	Establishing Living Shorelines Demonstration Sites in Coastal South Carolina (SC)	A “Living Shoreline” uses a variety of structural and organic materials to provide shoreline protection and it provides better protection to vulnerable habitats and human communities in the face of climate change. This project will test a variety of methodologies and materials to further the understanding and use of living shorelines as an alternative to hardened shorelines as a climate adaptatio…	4
2013	Trout Unlimited - North Carolina	North Carolina	- Inland aquatic	Southern Appalachian Coldwater Reconnection Project	Trout Unlimited’s Southern Appalachian coldwater reconnection project will complete aquatic organism passage restoration projects on strategic coldwater streams for the long‐term viability of Southern Appalachian brook trout and associated aquatic species. The project will be guided by new catchment‐ level climate sensitivity data coupled with population patch and genetics data to focus reconnect…	1
2014	Huron River Watershed Council	Michigan	- Inland aquatic - Urban/suburban	Preparing a Great Lakes River System for a Changing Climate	The Huron River in Michigan is home to species assemblages that fill a diversity of niches necessary to maintain a functioning ecosystem. Many of these species have environmental tolerances that will help them persist as climate changes if actions are taken now to buffer against the impacts of climate change and maximize the health of the system. The Huron River Watershed Council will implement a…	3
2014	Lomakatsi Restoration Project	Oregon	- Grasslands & savanna	Restoring Oak Resilience at the Table Rocks, Rogue River Basin, Oregon	Lomakatsi Restoration Project will implement mitigation practices on approximately 400 acres of oak habitats threatened by increasing summer drought and a high likelihood of uncharacteristically severe fire. Existing oak ecosystems across the Pacific Northwest are found in less than 5 to 50% of their historic distribution. Because of this many plant and animal species associated with this habitat…	1
2014	Methow Salmon Recovery Foundation	Washington	- Inland aquatic	Methow Beaver Project	Wildfires are remaking north central Washington’s watersheds at an unprecedented scale providing a visible preview of the potential of climate change. In addition, hydrologists are predicting more rain, less snow, and steady snowpack loss in the mountains of the Northwest in the years ahead. However, stand-replacing fires are also opening areas for beaver re-colonization. Willows and aspens re-sp…	3
2014	National Wildlife Federation	Maryland	- Coastal aquatic - Urban/suburban	Conquest Beach Living Shoreline Project	The National Wildlife Federation will restore 1,350 linear feet of eroding shoreline using a suite of ‘living shoreline’ techniques that will maintain ecological processes, reduce erosion, and restore lost marsh and shoreline habitats impacted by current and projected sea-level rise and coastal flooding. With limited resources available to mitigate the impacts of climate change there is a growing…	4
2014	Playa Lakes Joint Venture	New Mexico	- Grasslands & savanna - Inland aquatic	Playa Restoration on U.S. Forest Service National Grasslands: A Climate Adaptation Demonstration Project in the Western Great Plains.	Playas are the dominant wetland type in the western Great Plains. They are both centers of biodiversity and the primary recharge mechanism for the Ogallala aquifer, the water source for most of the region’s agricultural production. In a drying climate fewer playas will be wet, making playa restoration an urgently needed response to climate change, preserving hydrological and ecological functional…	3
2014	Sky Island Alliance	Arizona	- Desert - Inland aquatic	Enhancing Resilience to Catastrophic Fire in the Sky Islands	Severe fires followed by intense monsoon precipitation alter streams, springs and entire watersheds in rapid and sometimes catastrophic ways throughout the Sky Island Region of southern Arizona. This project combines site-specific strategies that protect and rehabilitate key habitats and corridors for wildlife and pollinators with watershed-scale strategies that moderate the transition of fire-af…	3
2014	Sustainable Resources Institute	Wisconsin	- Forests	Climate-Informed Scrub Oak Restoration on the Florence County Forest, Wisconsin	Scrub oak forests in Florence County, Wisconsin have experienced 90% mortality due to a combination of drought and other stressors, which Scrub oak forests in Florence County, Wisconsin have experienced 90% mortality due to a combination of drought and other stressors, which are expected to intensify in the future. Adaptation strategies to prepare for these impacts include soil amendment with woo…	5
2014	The Nature Conservancy - Montana	Montana	- Inland aquatic	Implementing Headwaters Restoration in Climate Resilient Basins in the Upper Missouri Basin	Adapting restoration practices to meet changing climatic conditions, The Nature Conservancy in Montana is focusing on headwater stream systems with the greatest potential to maintain late summer flows and cool stream temperatures. Using elevation and incoming solar radiation as driving variables, high-flow potential basins, which are resilient to climate change with respect to stream temperature …	3
2014	The Nature Conservancy - North Carolina	North Carolina	- Coastal aquatic	Pocosin Restoration in the Southeastern Coastal Plain	The Nature Conservancy is partnering with the U.S. Fish and Wildlife Service to restore 1,325 acres of southeastern shrub bog wetlands, (known as ‘pocosins’) to re-establish more natural, seasonally-saturated conditions. Threatened by altered precipitation regimes and increased wildfire associated with climate change, historic methods of ditching and drainage has exacerbated periods of low rainfa…	3
2014	The Nature Conservancy - New York	New York	- Inland aquatic	Neversink River Floodplain Forest Restoration	Restoring floodplains and their riparian forests has been identified as a key climate change adaptation strategy and functional floodplain riparian systems have great potential to increase the resilience of these systems and their associated species to climate change. This project will plant approximately 11,000 trees native trees that have been identified for their expected climate resilience on…	4
2014	The Nature Conservancy - Texas	Texas	- Grasslands & savanna	Targeted tree thinning in sky island mesic canyons	After decades of fire exclusion, sky islands in Texas, and throughout the Southwest, have very dense forests. These forests are already suffering from climate-induced stresses such as drought, insect outbreaks, and severe wildfires, all of which could intensify in a hotter and drier climate. Mesic canyons are the coolest and wettest parts of the sky islands. These canyons will harbor the largest …	3
2014	The Wilderness Society	Montana	- Inland aquatic	From Forests to Faucets: Building Watershed Resilience across the Crown of the Continent (Crown) through Public-Private Lands Partnerships.	Climate-induced hydrology changes that have led to reduced snowpack and earlier spring flood events are of particular concern in Western Montana’s Crown of the Continent ecosystem. In response to these impacts, this project will work to expand voluntary drought response measures and irrigation efficiency among private water rights owners and communicate the value of these programs to resource man…	3
2014	World Wildlife Fund	Texas	- Desert - Inland aquatic	Freshwater Restoration and Climate Adaptation in the Big Bend Region of the Northern Chihuahuan Desert	Human and climate impacts along the Rio Grande/Bravo river and local tributaries in the Big Bend region have altered the conveyance of water and sediment, resulting in reduced water availability and deteriorated native aquatic and riparian habitat. Climate forecasts for this region describe a warmer climate characterized by droughts of greater frequency, intensity and duration. Dramatic reduction…	3
2015	American Forest Foundation	Massachusetts	- Forests - Inland aquatic	Building Climate Adaptation on Private Lands through the MassConn Sustainable Forest Partnership	The Emerald Forest, located in the highlands of south central Massachusetts and northeastern Connecticut has been identified as an important corridor for species flow and climate resilience by The Nature Conservancy. Climate change is projected to severely stress the tree species that currently dominate the landscape, while at the same time creating favorable conditions for the expansion of other…	4
2015	American Rivers	California	- Inland aquatic	Room for Rivers: Floodplain Restoration as a Climate Adaptation Tool	The Room for Rivers project is located in California’s Central Valley, which provides critically important wildlife habitat, water supply, and flood protection to the world’s seventh largest economy. The region also exemplifies a defining environmental challenge: reconciling ecosystem function with human needs in the face of a changing climate. Climate change is increasing pressure on compromised…	3
2015	Ducks Unlimited - Illinois	Illinois	- Forests - Inland aquatic	Improving Bottomland Hardwood Forest and Wetland Resiliency to Changing Climate Patterns in the Central Hardwoods Region	This project will facilitate transitions of wetland conditions that alternate between severe flooding and prolonged dry periods by implementing science-based adaptation strategies to increase bottomland hardwood forest resilience to predicted changes in regional climate regimes. It is projected that flooding will be more severe, and that ideal conditions for floodplain forests will be higher in e…	5
2015	Ducks Unlimited - South Dakota	South Dakota	- Grasslands & savanna - Inland aquatic	Conserving Prairie Pothole Habitats for Climate Resilience	With high densities of wetlands embedded within abundant grasslands, this critical breeding habitat annually produces greater than 60% of the continent’s waterfowl, and provides habitat to hundreds of other species including migratory birds and local wildlife. Wetland habitat is being lost to increasingly ideal conditions for row cropping created by climate changes and the subsequent influx of ro…	1
2015	MT. Adams Resource Stewards	Washington	- Forests - Inland aquatic	Mt. Adams Headwaters Restoration and Resiliency	Climate models project continued loss of glacier coverage and reduced snowpack on Mt. Adams, the highest peak in southern Washington and a major source of water for two “Wild and Scenic” watersheds and Conboy Lake National Wildlife Refuge. A partnership led by Mt. Adams Resource Stewards and including the US Fish and Wildlife Service and private landowners will implement ecologically based thinni…	3
2015	Nooksack Salmon Enhancement Association	Washington	- Inland aquatic	Alluvial Fan Floodplains: Restoration for a Changing Climate	This project, located in the Porter Creek reach of the Middle Fork Nooksack River in Washington state will develop novel and replicable restoration techniques that can be used to restore other existing but highly impaired alluvial fan floodplains. The project goal is to develop a replicable restoration strategy that addresses local climate change impacts by improving wetland connectivity in alluv…	3
2015	Pinchot Institute for Conservation	New York	- Inland aquatic	Improving Freshwater Resiliency in the Upper Delaware River Basin	This grant will support two stream restoration and riparian forest management demonstration projects that will be coupled with outreach to target audiences to encourage uptake of similar practices in stream corridors across the Upper Delaware Basin. This is an important headwaters region stretching across several counties in New Jersey, New York, and Pennsylvania, but little climate adaptation wo…	3
2015	Rhode Island Natural History Survey	Rhode Island	- Coastal aquatic	Coastal Resilience Through Applied Ecology and Outreach: Aquidneck Island, Rhode Island	This project adapts rare salt marsh and adjacent coastal forest that is important to migratory birds to enhance their function in likely climate change scenarios. The Rhode Island Natural History Survey will improve resilience of already rare habitats (coastal shrublands and forests) whose critical wildlife functions like rest and food for migrating birds and breeding habitat, are being further e…	1
2015	The Nature Conservancy - Maine	Maine	- Forests	Enrichment planting in Maine’s Northern forest, returning the missing forest components for climate adaptation	Within the most heavily forested state in the nation, Maine’s north woods form the core of the Northern Appalachians, the largest intact temperate forest in the northern hemisphere. Decades of opportunistic logging has significantly altered tree species composition and forest structure across millions of acres in Maine. At the same time, stored carbon has been reduced to half of the natural capac…	4
2015	The Nature Conservancy - Oregon	Oregon	- Inland aquatic	Willamette Confluence Floodplain Restoration and Reconnection	The Willamette River and its tributaries once supported robust populations of salmon and steelhead, as well as numerous floodplain-dependent fish and wildlife species. The Willamette Basin is especially vulnerable to climate change impacts including decreased snowpack, increased peak flows and decreased low summer flows, as it sits within the transient rain-snow region of the western Cascades. Fl…	3
2015	Tualatin Riverkeepers	Oregon	- Agriculture & grazing - Grasslands & savanna - Inland aquatic - Urban/suburban	Climate-Adapted Habitats on Managed Lands of the Tualatin River Basin	Tualatin Riverkeepers is rallying a diverse partnership to develop a scalable, climate adapted model for restoring ecosystem processes in focal riparian and prairie habitats. Flashier winter storms and drier summers forecasted for the Pacific Northwest are increasing importance of the critical hydrologic processes associated with American beaver dams in riparian areas. Higher summer and fall temp…	3
2015	Trout Unlimited of New England	New Hampshire	- Inland aquatic	Building Capacity on the North River: A multi-system approach to improve adaptive capacity of riparian areas and coldwater streams vulnerable to project climate change	Beginning with its headwaters in Vermont and flowing into western Massachusetts, the North River watershed has experienced severe erosion, bank destabilization, and loss of instream fish habitat because of increasingly frequent and intense storms over the past five years. Projected increases in temperature and precipitation due to climate change further subject the North River stream network and …	4
2015	Watsonville Wetlands Watch	California	- Coastal aquatic	The Upper Watsonville Slough System Habitat Restoration Project	The Upper Watsonville Slough Habitat Restoration Project will restore and enhance significant wetland habitat to support climate change adaptation in the largest freshwater wetland complex on coastal California’s Monterey Bay. The work will serve as a pilot to initiate climate adaptation driven planning and restoration techniques in the region. These techniques include prioritizing freshwater wet…	4
2016	American Rivers	Washington	- Inland aquatic	Reconnecting Streams to Floodplains to Enhance Adaptive Capacity of Upper Yakima Ecosystems	In the headwaters of the Yakima River Basin, the Teanaway River, with its tributaries and meadows, supports hydrologic and ecological functions that maintain the region’s ecology. Impacts from historic logging, grazing, and agriculture have left Teanaway subbasin streams channelized, incised, and without functional riparian corridors. These conditions have decreased stream base flows for more tha…	3
2016	Audubon - Maryland	Maryland	- Coastal aquatic	Increasing Resilience of Transitional Tidal Marsh through Hydrological Adjustments	Audubon will implement an innovative hydrological manipulation strategy at Farm Creek Marsh in Dorchester County, Maryland to alleviate excessive inundation, which is causing the fragmentation and erosion of the marsh under the influence of sea-level rise. This work will inform strategies to facilitate the effective transition of uplands to tidal marsh as sea-level rises, because this process, al…	4
2016	Cumberland River Compact	Tennessee	- Urban/suburban - Inland aquatic	Adapting to A Changing Climate: A Climate Resilience Project in Mill Creek watershed, Tennessee	Mill Creek is a rapidly developing urban watershed in middle Tennessee that is being converted into impervious surfaces like roads and rooftops, which change the natural hydrology, increasing the volume of runoff and reducing groundwater recharge, resulting in more frequent flooding, higher flood peaks, lower baseflow in streams, and lower water table levels. Predicted climate changes such as ext…	3
2016	Huron River Watershed Council	Michigan	- Inland aquatic - Urban/suburban	Building climate resilience in the ecological and human communities of an urban midwestern watershed	Norton Creek runs through Southeast Detroit, Michigan where increasing population growth has led to changes to the waterways. These changes from increased impervious surfaces and increased channelization of the creek, create problems of low dissolved oxygen and high nutrient and sediment loads to the river system. The communities within Norton Creek are expected to experience more frequent floodi…	3
2016	Los Amigos de Valles Caldera	New Mexico	- Forests - Inland aquatic	Restoration of Slope Wetlands from Wildfire on the Valles Caldera National Preserve	The Jemez Mountains in northern New Mexico have suffered from many severe wildfires in the last several decades due to increased severity of drought and increased evapotranspiration due to the impacts of climate change. The most damaging long-term effect of these wildfires is post-fire flooding. Los Amigos de Valles Caldera will construct wetland restoration projects either before or after wildfi…	3
2016	Natural Areas Conservancy	New York	- Forests - Urban/suburban	Encouraging robust urban forests through restoration with climate change-adaptive species palettes.	New York City sits at the confluence of three ecoregions that include forests which provide valuable recreational opportunities to the city’s residents and visitors and are a haven for both permanent and migratory wildlife. Forecasted temperature increases could cause the range of many tree species to shift northward, while an increased frequency of disturbances by extreme weather events can disr…	5
2016	Oregon Natural Desert Association	Oregon	- Desert - Inland aquatic	Addressing climate change in the John Day River basin	Climate models indicate that the John Day Basin region will experience climate change impacts such as increases in temperature, decreased overall precipitation, reduced snowpack, and increases in episodic heavy rainfall events. These climatic hanges will increase stream temperatures and lead to less water being available for drought sensitive riparian plant communities and native fish and wildlif…	5
2016	Sky Island Alliance	Arizona	- Desert - Grasslands & savanna - Inland aquatic	Supporting Pollinator Adaptation Needs in the Sky Islands	The Sky Island Region is nestled in the heart of continental migratory corridors for pollinators and other wildlife, and is also at the heart of a rapidly changing climate, with accelerated changes in winter precipitation, increasing temperatures, and earlier Springs. Some species of native plants are already exhibiting shifts in bloom times and distributions – with potential negative consequence…	5
2016	Sandy River Basin Watershed Council	Oregon	- Inland aquatic - Urban/suburban	Sandy Resiliency and Refugia Project	Originating in glaciers on Mt. Hood, the Sandy is the Lower Columbia’s only undammed, unregulated, free flowing major tributary, and the only one supporting four self sustaining wild salmon and steelhead populations, pacific eulachon (smelt) and a wide range of native terrestrial, avian and amphibian diversity - 30 that are state or federally rare, threatened or endangered. Through the diversific…	5
2016	The Nature Conservancy - Minnesota	Minnesota	- Forests	Conifer Strongholds in a Changing Northwoods Landscape: Wildlife Habitat and Resilience	The resilience of Great Lakes forests has been eroded over the past century due to harvesting practices that have homogenized forest composition and structure (e.g., younger, even-aged stands where northern conifers are poorly represented). The Nature Conservancy, Minnesota will implement silvicultural practices across climate-resilient geophysical settings with high potential to sustain northern…	5
2016	The Nature Conservancy - New York	New York	- Forests	Setting northern NY forests on climate adapted trajectories by improving regeneration & condition	Tug Hill is the third largest forested area in New York. Its location at the southwestern corner of the Northern Appalachian ecoregion and its range of diverse geophysical characteristics makes Tug Hill a connected, permeable landscape critical to the facilitating species range shifts and reorganization of ecological communities as the climate changes. This project will promote forest resilience …	4
2016	Watershed Restoration Coalition	Montana	- Inland aquatic	Protecting the future of urban water sources by improving watershed resiliency to climate change	Climate change has altered the framework of effective watershed restoration. Building upon an existing restoration effort taking place in the Blacktail watershed, which supplies much of drinking water for Butte, Montana, this project combines restoration of wetlands that feed water sources for both human and wildlife use. The watershed Restoration Coalition is using the restoration effort as a to…	3
2017	Audubon - Great Lakes	Illinois	- Inland aquatic - Urban/suburban	Building climate resiliency in the Calumet Region of Southern Lake Michigan	Great Lakes coastal wetlands are experiencing intensified storm and flooding events, rapid fluctuations in lake levels, and long-term water level declines. Through the use of water control structures, Audubon will enable land managers to adapt to rapid lake level fluctuations and the anticipated long-term decline of lake levels brought on by climate change. This project builds on an established l…	3
2017	Audubon - Louisiana	Louisiana	- Coastal aquatic	Rebuilding Hurricane-damaged Coastal Marshed with Terraces - an Opportunity for Improved Resilience	Coastal habitat along the Gulf Coast that is critical for key wildlife is disappearing at a rate that is forecasted to accelerate with the expected climate changes in the region. To provide refuge for wildlife as habitat becomes unavailable and to increase the resilience of marsh habitat, Audubon will build earthen terraces in a strategic wetland management area. The design of the terraces will b…	4
2017	Big Hole Watershed Committee	Montana	- Agriculture & grazing - Forests - Inland aquatic	Hold back the snowpack: Increasing the natural water storage capacity of the Big Hole Watershed	The Upper Missouri Headwaters is considered one of the highest resiliency landscapes in a priority area for climate adaptation, making it a key investment. The Big Hole Watershed Committee will transform the watershed’s drought management plan from a reactionary approach to a climate-informed model. The new approach will produce a proof of concept for how to quantifiably increase water storage ca…	3
2017	Cascade Forest Conservancy	Washington	- Forests - Inland aquatic	Cascades Beaver Reintroduction and Riparian Restoration Project	The southern Washington Cascades provide critical habitat for fish and amphibians, many of which have a Threatened designation. The Cascade Forest Conservancy will reintroduce beavers and plant native trees at stream and riparian sites that are under threat from projected hydrological changes including warming water temperatures and decreased channel complexity as a result of climate change. Thes…	3
2017	Center for Large Landscape Conservation	Montana	- Agriculture & grazing - Inland aquatic	Building Climate Resilience in the Blackfeet Nation	Building Climate Resilience in the Blackfeet Nation is a multi-year program that will build on years of work introducing climate change to tribal managers that has been supported by the Crown Roundtable and the Great Northern Landscape Conservation Cooperative. Increasing natural water storage and riparian habitat has been prioritized in the Blackfeet Nation Climate Adaptation Planning process as…	3
2017	Chagrin River Watershed Partners	Ohio	- Forests - Inland aquatic	Targeted Riparian Forest Adaptation to Protect Coldwater Streams	Climate change in this region may intensify impacts from interacting forest stressors like drought, pests, and invasive species. Vulnerability assessments indicate that reduced species diversity may decrease resilience to future climate conditions, and ecosystems in areas of high landscape complexity have more opportunities for persistence. In response, Chagrin River Watershed Partners will incre…	4
2017	Mountains to Sound Greenway Trust	Washington	- Forests - Inland aquatic	Stossel Creek Climate-Adapted Reforestation	Located in the coniferous forest of the Cascade Mountain foothills in western Washington, the Stossel Creek project site is a former second-growth Douglas Fir forest. It is part of a watershed that provides coldwater habitat for aquatic species. The Trust will reforest the site with nursery stock of native conifer species that are adapted to the warmer and drier summers that are anticipated in th…	5
2017	The Nature Conservancy - Guam	Guam	- Coastal aquatic - Grasslands & savanna - Inland aquatic	Building Community Resiliency to Climate Change in Manell-Geus Watershed, Guam	Few places in the United States are as vulnerable to climate change as the nation’s Pacific island territories. With stronger storms and greater precipitation extremes on the horizon, business-as-usual habitat restoration efforts will pay diminishing conservation returns here. Other climate-driven impacts affecting the Manell-Geus watershed of Guam include upland and stream bank erosion. The Natu…	3
2017	The Nature Conservancy - Iowa	Iowa	- Agriculture & grazing - Inland aquatic - Urban/suburban	Restoring Wetlands in Urban and Agricultural Areas to Help Adaptation in the Mississippi River Basin	The Nature Conservancy will help wildlife and people in the Iowa portion of the Mississippi River Basin adapt to increasing precipitation caused by climate change. The increased precipitation is leading to severe flooding, poor water quality, and soil loss. Through the restoration of wetlands in urban, suburban, and agricultural areas, water storage will increase, flood risk will decrease and wat…	3
2017	The Nature Conservancy - Utah	Utah	- Grasslands & savanna	Climate-adaptive biocrust restoration to restore ecosystem function on the Colorado Plateau	Biocrusts are keystone organisms of dryland ecosystems that play foundational roles in stabilizing soils and enhancing soil fertility. The hotter and drier future facing the Colorado Plateau is in need of innovative intervention to help it adapt and maintain ecosystem function. The Nature Conservancy will increase the adaptive capacity of dryland ecosystems at multiple sites by restoring their na…	6
2017	Xerces Society, Inc.	California	- Agriculture & grazing - Grasslands & savanna - Inland aquatic - Urban/suburban	Building Climate Change Resilience for the Central Valley's Pollinators	Xerces Society will make California’s Central Valley more climate resilient for pollinators by creating 20 miles of hedgerow habitat on farms by applying seed mixes and methods of habitat restoration and land management adapted to future climate scenarios. The resulting linear corridors and stepping stones of high-quality, climate-resilient plantings will provide habitat for pollinators now and i…	5
2017	Yellowstone to Yukon Conservation Initiative	Idaho	- Agriculture & grazing - Forests - Inland aquatic	Restoring Climate Resilience for Forested Lowlands in a Priority Linkage Area	The land use changes the Kootenai Valley along the US/Canada border in North Idaho has undergone for decades has compromised the ecosystem’s ability to adapt to the hotter, drier climate conditions forecasted for the region. The Yellowstone to Yukon Conservation Initiative will conduct work to restore ephemeral flood cycles and ponds, plant native trees and create forest pollinator habitat. These…	3
2018	Alaska Conservation Foundation	Alaska	- Coastal aquatic	Mitigating disturbance to critical shoreline habitat for marine mammals in the rapidly changing Alaskan Arctic	Climate-related warming of marine waters and decrease in sea ice are impacting the distribution of species on Alaska’s Arctic coast. Simultaneously, a longer ice-free season has allowed for increased vessel traffic in the area – supporting global trade, oil and gas exploration, tourism, and other development. These are all human responses to climate change that negatively impact wildlife. As a re…	4
2018	American Forests	Texas	- Agriculture & grazing - Forests	Using Climate Adaptation Strategies to Secure the Ocelot’s Future	The Lower Rio Grande Valley, a fertile delta for the Rio Grande River in South Texas, is home to a native Texas thornscrub forest that serves as a habitat for more than 500 species of songbirds, 300 species of butterflies, and 11 threatened and endangered species, including the ocelot. Unfortunately, land use decisions have reduced the forested area to 10% of its original span, with much of it fr…	5
2018	Coalition to Restore Coastal Louisiana	Louisiana	- Coastal aquatic - Urban/suburban	Adaptive Living Shoreline for Louisiana	In Louisiana, the combined effects of subsiding land, leveed rivers, marsh channelization, sea level rise, intensifying storms, and anthropogenic disturbances have contributed to the loss of 1,900 sq. mi. of marsh habitat along the Gulf of Mexico. To promote ecosystem resiliency and the transition of wildlife populations and the resources they depend on to systems that tolerate/function at higher…	4
2018	California Wildlife Foundation	Puerto Rico	- Coastal aquatic	Puerto Rico se Levanta: Learning from extreme events to build and sustain a resilient future	In September, 2017, Hurricane Maria struck Puerto Rico, causing considerable coastal erosion and flooding. A few months later, a series of abnormally strong winter storms brought a record-breaking storm surge that caused additional dune erosion and coastal flooding. These disasters degraded sandy beach habitats and dunes that provide natural protection for nearby coastal wetlands, coastal forests…	3
2018	Friends of the State Botanical Garden of Georgia	Georgia	- Forests - Grasslands & savanna	Prairie Restoration in the Southeastern Piedmont as a Response to Climate Change	Climate change research predicts that upland hardwood forests in the southeastern U.S. will face increasedtemperatures, prolonged droughts, and intensified storms in the next 50 years. Due to these impacts, forested areas are expected to transition to treeless or near-treeless habitats such as prairies and savannahs. These landscapes are especially vulnerable to invasion by exotic species, while …	4
2018	Landsward Foundation	Arizona	- Inland aquatic	Genetics-based Riparian Habitat Restoration and Climate Adaptation Along the Little Colorado River of Northern Arizona	High rates of climate change in the Southwestern U.S. have amplified the replacement of native plant species by invasive exotics, which provide poor habitats for wildlife. Changes in stream flows, growing season length, and soil microbial content due to invasive species have rendered the current practice of planting local stock unviable. Working in an area of degraded riparian habitat along the L…	5
2018	Mississippi Park Connection	Minnesota	- Forests - Inland aquatic - Urban/suburban	Climate Change Adaptation and Communications in the Mississippi National River and Recreation Area	Increased flood frequency and rainfall in central and southern Minnesota have led to erosion and sedimentation along the Mississippi River, impacting local tree species. Green ash, a dominant floodplain species, is rapidly being lost to the non-native emerald ash borer, which has decreased the floodplain forest’s ability to control erosion. This project focuses on the ash-elmmixed lowland forest …	6
2018	National Wildlife Federation	Pennsylvania	- Urban/suburban	Transforming Vacant Lots into Climate Resilient Pollinator Meadows in Philadelphia	This project aims to create a network of fifty climate-resilient pollinator meadows using vacant lots in the Mantua and Strawberry Mansion neighborhoods of Philadelphia. The meadows will have intra-patch connectivity and will connect to Fairmount Park, which consists of 9,200 acres of protected land. In addition to enhancing climate-resilience for pollinators, these sites will increase stormwater…	4
2018	Point Blue Conservation Science	California	- Agriculture & grazing - Grasslands & savanna	Adapting to drought: building genetic resilience to climate change into oak woodland ecosystems	California’s endemic blue oak woodlands are showing climaterelated dieback at their xeric distributional edge and models indicate that much of this current distribution will be lost in the next century. The species’ adaptation to a historically more mesic climate could inhibit its ability to survive in an increasingly dry landscape. This project proposes assisted gene flow as a means for increasi…	5
2018	Pacific Rim Conservation	Hawaii	- Coastal aquatic - Forests - Grasslands & savanna	Creating climate resilient coastal dune ecosystems in the US Tropical Pacific	Over 97% of the global population of Black-footed Albatrosses, Bonin Petrels and Tristram’s Storm Petrels nest on low-lying atolls in the Northwestern Hawaiian Islands that are threatened by sea level rise and increasing storm surges associated with global climate change. Recent estimates predict an 80% probability of shoreline change by 2030 for the main Hawaiian Islands and 100% probability for…	6
2018	The Nature Conservancy - Oregon	Oregon	- Grasslands & savanna	Building Climate Resilience into Sagebrush Habitat with an Innovative Seeding Strategy	Native perennial bunchgrasses (NPBGs) are a resilient species and key to maintaining biodiversity, ecosystem functionality, and normal frequency of fires in a given area. However, millions of acres of sagebrush are being replaced by invasive annual grasses, which serve as dry fuel and increase the likelihood and intensity of wildfires. Annual grasses typically outcompete NPBGs in areas degraded a…	3
2018	The Nature Conservancy - Palmyra program	Palmyra Atoll	- Forests - Coastal aquatic	Palmyra Atoll Rainforest and Reef Resilience Project (PARP)	The Palmyra Atoll is home to the only rainforest in the region, including 11 species of seabirds, a diverse land crab community, a thriving coral reef, and a significant overwintering site for migratory shorebirds. While seabirds prefer to nest in native trees, most of Palmyra’s native tree species are threatened by climate-driven impacts such as shoreline erosion, saltwater intrusion into ground…	3
2018	The Nature Conservancy - South Dakota	South Dakota	- Grasslands & savanna	Seed Sourcing Strategy to Create Resilient Grasslands	This project takes place in the Prairie Pothole Region of the northern Great Plains, with a focus on local forb species. Climate models for this region predict warmer, wetter springs which will continue to change the growing seasons and impact prairie plant species. Current plant restoration practices in this area involve re-planting using local seed from a single source, which can compromise bio…	5
2019	Audubon - Connecticut	Connecticut	- Coastal aquatic - Urban/suburban	Increasing Climate Resilience and Restoration of Tidal Marsh in the Long Island/Long Island Sound Region	Along the coasts of New York, climate-driven sea level rise is threatening habitat-dependent species, such as the saltmarsh sparrow, due to decreased availability and quality of coastal salt marsh and more frequent flooding of salt marshes. This project will apply thin layer sediment deposition and plant native salt marsh vegetation to enhance160 acres of salt marsh habitat. Salt marsh restoratio…	1
2019	Climate Conservation DBA Center for Large Landscape Conservation	Montana	- Forests - Grasslands & savanna	Building Climate Resilience with the Aaniiih and Nakoda Nations: Increasing Ponderosa Pine Forest Health and Capacity in the Little Rocky Mountains	The people of Fort Belknap Indian Community (FBIC) in North Central Montana have identified forest restoration as a climate adaptive strategy to ensure that ecosystem function, biodiversity, and irreplaceable cultural sites are protected in both the short and long term. This project aims to increase forest resilience and protect carbon sink capacity in the little Rocky Mountains by restoring pond…	3
2019	Lakeshore Natural Resource Partnership	Wisconsin	- Coastal aquatic - Forests - Inland aquatic	Enhancing Climate Adaptability of Lake Michigan Coastal Forests and Riparian Habitats	A warming climate, changing precipitation patterns, and increasing severity of invasive pests are already posing challenges to forested and riparian habitats for migratory and resident birds and wildlife in the lake Michigan coastal ecosystem. These challenges are compounded by existing fragmentation and widespread historic loss of forest cover to agricultural conversion and increasing developmen…	5
2019	Makauwahi Cave Reserve	Hawaii	- Coastal aquatic - Forests	Coping with Climate Change at Makauwahi Cave Reserve	Makauwahi Cave Reserve includes the largest limestone cave system in the Hawaiian islands, with a narrowly endemic fauna of blind cave invertebrates limited exclusively to this system. Native dry forest, coastal shrublands, and freshwater wetlands in the reserve are under direct threat from increasing climate uncertainty around impacts such as record drought, severe hurricanes, periodic flooding,…	4
2019	Point Blue Conservation Science	California	- Agriculture & grazing - Grasslands & savanna - Inland aquatic	Inoculant-Supported Restoration of California’s Rangeland Riparian Corridors	Climate change will significantly impact California’s climate and water cycle, highlighting a need to restore habitats that maintain hydrological function, including riparian zones. However, survival of newly planted riparian vegetation under current restoration approaches will decrease, and water for irrigation will become increasingly limited and costly. This project will deploy an innovative i…	6
2019	Preservation Foundation of the Lake County Forest Preserves	Illinois	- Agriculture & grazing - Grasslands & savanna	Creating Ecological and Climate Resilency and Restoring Habitat Connectivity at Grant Woods Forest Preserve	Grant woods forest preserve is a 1,226-acre mosaic of 16 habitats in the Chicago metropolitan region and is expected to experience elevated temperatures and changes in seasonal precipitation patterns. Connectivity between these habitats is occluded by 180 acres of disturbed agricultural fields. This project seeks to restore these fields to prairie savanna using a climate-informed, locally-sourced…	5
2019	Playa Lakes Joint Venture	Kansas	- Agriculture & grazing - Inland aquatic	Playas Recharging Communities: Providing Water for Wildlife and People Under Future Climate Conditions	In the western great plains, playas - or small, isolated, wetlands - provide essential stopover habitat for the central flyway migration of wetland birds, and are a primary source of water recharge to the high plains (Ogallala) aquifer. Climate projections suggest a future deficit of wetland habitat during fall bird migration. The number of days above 100°f=F is expected to increase, as well as t…	3
2019	Southwest Michigan Land Conservancy	Indiana, Michigan	- Forests	Chasing the Tension Zone: Building-in Resiliency and Adaptation in the Southern Great Lakes Region	This project will pilot efforts to address ecosystem adaptation and resiliency in the great lakes, 100 miles north into the “climatic tension zone.” This zone is an area with a mix of species from northern and southern regions, reaching the extremes of their respective ranges. This project will reforest 111 acres of disturbed forest community on the edge of the tension zone with southern tree spe…	5
2019	Scott River Watershed Council	California	- Forests	Including Prescribed Fire in a Northern California Watershed Scale Climate Adaptation and Mitigation Forest Health and Resiliency Program	The Scott river watershed is in northern California, and is a global biodiversity hotspot with more than 600 species. The watershed is already experiencing the effects of climate change, with reductions in snow water, which will have critical impacts on the watershed’s biodiversity, especially at lower elevations. This project will bring prescribed fire to the landscape to accelerate the ecologic…	4
2019	The Nature Conservancy - Colorado	Colorado	- Forests	Resilience-based Forest Management in Colorado	The ponderosa pine ecosystem on the front range of Colorado, serves as habitat for 250 vertebrate animals, including species that live only in this forest type, such as pygmy nuthatch, abert’s squirrels, and northern goshawks. Climate change is predicted to significantly impact this ecosystem - specifically the frequency and severity of wildfire and post-fire regeneration. This will lead to the l…	3
2019	The Nature Conservancy - Central Appalachians	Maryland, Virginia, West Virginia	- Forests	Enhancing Ecosystem Adaptive Capacity with Genetic Diversity in the Central Appalachians	Central Appalachian spruce forests provide habitat for 850 animals, 211 plants, and 105 fungi, including several rare and threatened animal species. Yet, red spruce is predicted to decline with future warmer temperatures associated with climate change. Future climate changes could reduce seed production and viability, growth rates and biomass, and disease resistance. To combat these negative impa…	5
2019	The Nature Conservancy - New Mexico	New Mexico	- Forests - Grasslands & savanna	Climate-smart reforestation after severe fire in New Mexico	While fire is a frequent disturbance in ponderosa pine and dry mixed conifer forests in the southwest, the combined impacts of fire suppression and historic overlogging and grazing have created over-dense forests dominated by small trees extremely vulnerable to stand replacement fire. To adapt future forests to a changing climate, this project will implement an assisted range expansion strategy. …	5
2019	The Nature Conservancy - Nevada	Nevada, California	- Desert - Inland aquatic	Improving a critical network of Mojave Desert oases in a changing climate: enhancing riparian habitat and resiliency of the Amargosa River	The Amargosa river, which has perennial water at oasis springs and wetlands, but not reliable surface water, is the main source of water for wildlife in the central Mojave Desert. Climate projections suggest the region will continue to warm and dry as concentrations of greenhouse gases increase in the atmosphere. This project aims to plant 10,000 native riparian trees on over 270 acres throughout…	4
